# Supplementary material for: Characterization of the pathogenicity and mechanisms underlying the pathogenesis of Apibacter raozihei, a potential bacterial pathogen
Source: Virulence. 2025 Nov 22;16(1):2586201. doi: 10.1080/21505594.2025.2586201 (PMC12645872; doi:10.1080/21505594.2025.2586201)
Supplement: virulence_TableS67.xlsx [file KVIR_A_2586201_SM4285.xlsx]

## Sheet: Sheet1
gene locus	foldchange		gene annonation	gene
8h	HY037	HY041
HY041_GM000438	3.89502	2.81677	Pfam Lipopolysaccharide kinase (Kdo WaaP) family
HY041_GM001302	3.62733	2.78886	membrane fusion protein, cobalt-zinc-cadmium efflux system
HY041_GM001305	2.81509	3.04425	Signal transduction histidine kinase
16 h
HY041_GM000049	1.81079	1.58359	membrane-associated protein	dedA
HY041_GM000073	1.88909	2.005	integrase/recombinase XerC	xerC
HY041_GM000096	2.0496	2.72172	Phosphate acyltransferases	plsC
HY041_GM000097	1.57524	2.75865	glycosyl transferase	/
HY041_GM000149	2.6982	3.28612	curved DNA-binding protein	cbpA
HY041_GM000150	4.07493	3.07049	MerR HTH family regulatory protein	/
HY041_GM000153	2.77106	3.09701	GntR family transcriptional regulator / MocR family aminotransferase	gabR_1
HY041_GM000296	1.7538	1.9767	hypothetical protein	/
HY041_GM000308	2.29889	2.72276	SusC/RagA family TonB-linked outer membrane protein	/
HY041_GM000363	2.2595	2.40875	Hexapeptide repeat of succinyl-transferase	lacA
HY041_GM000364	4.76276	5.09284	FMN binding	/
HY041_GM000365	1.69937	1.69387	5-methyltetrahydrofolate--homocysteine methyltransferase	metH
HY041_GM000367	5.46714	6.40747	Belongs to the small heat shock protein (HSP2/) family	/
HY041_GM000377	2.14215	2.29448	ABC-type multidrug transport system, ATPase component	/
HY041_GM000378	3.00887	3.59441	HlyD family secretion protein	ybhG
HY041_GM000379	3.08006	3.42751	Outer membrane protein TolC	/
HY041_GM000380	4.25012	4.08043	TetR family transcriptional regulator	/
HY041_GM000381	1.62471	2.09475	cAMP-binding domain of CRP or a regulatory subunit of cAMP-dependent protein kinases	/
HY041_GM000396	1.64176	6.26143	transcriptional regulator	/
HY041_GM000397	2.35195	5.49476	Uncharacterized conserved protein (COG2/71)	/
HY041_GM000398	2.47315	4.60031	Domain of unknown function (DUF4184)	/
HY041_GM000463	2.0052	2.00999	NADH-quinone oxidoreductase subunit A	nuoA
HY041_GM000511	1.65381	1.84721	NADH-quinone oxidoreductase subunit E	nuoE
HY041_GM000545	1.77539	1.50745	SRPBCC domain-containing protein	/
HY041_GM000564	2.5105	2.42021	hypothetical protein	/
HY041_GM000565	2.71395	2.43691	Long-chain fatty acid transport protein	/
HY041_GM000579	4.97751	5.67241	Outer membrane receptor proteins, mostly Fe transport	/
HY041_GM000595	1.5137	2.19651	Cytochrome oxidase maturation protein	ccoS
HY041_GM000600	1.76603	2.2298	sodium/hydrogen exchanger	/
HY041_GM000601	3.09819	3.06967	transmembrane pair domain-containing protein	YPO2978
HY041_GM000602	1.56366	2.32715	hypothetical protein	/
HY041_GM000645	1.58744	2.01012	MoxR-like ATPase	moxR
HY041_GM000653	3.1038	1.85189	Fur family transcriptional regulator	fur
HY041_GM000691	2.34725	2.56169	tRNA threonylcarbamoyl adenosine modification protein, Sua5/YciO/YrdC/YwlC family	yciO
HY041_GM000693	2.36831	4.66007	SAM-dependent methyltransferase	/
HY041_GM000703	2.01475	2.23409	CHAP domain	spr
HY041_GM000710	2.35208	2.43804	Glyoxylase, beta-lactamase superfamily II	ytnP
HY041_GM000766	1.62467	2.34631	Organic radical activating enzyme	queE
HY041_GM000851	3.06863	1.91413	iron-sulfur cluster assembly protein	sufA
HY041_GM000853	1.76746	1.77252	chemotaxis protein MotB	motB
HY041_GM000861	2.19753	2.09108	glutamyl-tRNA reductase	hemA
HY041_GM000913	2.15954	1.71464	4Fe-4S ferredoxin	dld
HY041_GM000919	3.44641	4.57716	glycerophosphoryl diester phosphodiesterase	glpQ
HY041_GM000920	2.79312	5.78607	MFS transporter, OPA family, glycerol-3-phosphate transporter	glpT
HY041_GM000921	3.92281	6.4296	glycerol-3-phosphate dehydrogenase	glpD
HY041_GM000956	2.39746	3.99745	Uncharacterized membrane protein YckC, RDD family	/
HY041_GM000957	4.89422	5.29685	heat shock protein 6/ family chaperone GroEL	groL
HY041_GM000958	4.42118	4.30152	molecular chaperone GroES	groS
HY041_GM000959	3.31673	2.15142	Psort location CytoplasmicMembrane, score 1/.//	/
HY041_GM000960	2.44014	2.25474	Belongs to the sigma-7/ factor family. ECF subfamily	/
HY041_GM000961	2.76526	2.52552	AMP-binding enzyme C-terminal domain	fadD2
HY041_GM001021	4.2881	3.90049	aconitate hydratase	acnA
HY041_GM001030	1.73238	1.54478	prenyltransferase	ubiA
HY041_GM001075	1.86845	2.32302	methylated-DNA-protein-cysteine methyltransferase related protein	ybaZ
HY041_GM001109	2.10733	1.93954	hypothetical protein	/
HY041_GM001127	1.51667	2.46392	outer membrane protein	/
HY041_GM001135	3.72332	4.17318	ATP-dependent Lon protease	lon
HY041_GM001179	1.7566	1.74453	dihydrolipoamide dehydrogenase	/
HY041_GM001186	3.26288	4.22262	Membrane associated serine protease, rhomboid family	SEN//12
HY041_GM001196	1.55859	1.53112	invertase	sacC
HY041_GM001226	2.96101	1.78331	small subunit ribosomal protein S15	rpsO
HY041_GM001227	2.01314	2.20921	META domain-containing protein	/
HY041_GM001241	2.04857	1.67361	cell division transport system permease protein	ftsX
HY041_GM001245	2.72953	4.15767	hypothetical protein	purA1
HY041_GM001250	3.55886	4.02265	8-oxo-dGTP diphosphatase	/
HY041_GM001251	3.14472	3.73455	protein T24A6. 7	/
HY041_GM001252	1.81395	3.38848	silent information regulator protein Sir2	cobB
HY041_GM001253	3.34048	3.42132	hypothetical protein	draG
HY041_GM001299	2.66181	3.61058	ecotin	eco
HY041_GM001301	1.74906	3.3799	outer membrane protein, cobalt-zinc-cadmium efflux system	/
HY041_GM001302	1.70339	2.36813	membrane fusion protein, cobalt-zinc-cadmium efflux system	czcB
HY041_GM001311	1.51158	2.69721	hypothetical protein	/
HY041_GM001320	1.62541	3.37511	nitric oxide reductase large subunit-like protein	norB
HY041_GM001322	3.92228	4.67446	3-alpha-hydroxysteroid dehydrogenase	/
HY041_GM001323	4.72122	4.60622	short-chain dehydrogenase	/
HY041_GM001345	2.70972	2.22674	Inhibitor of apoptosis-promoting Bax1	ybhL
HY041_GM001372	2.7046	2.14938	domain protein	spaI
HY041_GM001419	3.97844	5.52813	Vault protein inter-alpha-trypsin domain	CP_/628
HY041_GM001447	2.4316	1.74092	hypothetical protein	/
HY041_GM001475	3.44387	4.62091	DNA-directed RNA polymerase sigma-7/ factor	fecI
HY041_GM001476	2.57584	4.23357	hypothetical protein, partial	/
HY041_GM001477	3.18573	4.12674	hypothetical protein	/
HY041_GM001486	5.6379	4.74236	Thioredoxin-like protein	trxA3
HY041_GM001511	3.21581	3.52016	DUF493 domain-containing protein	ybeD
HY041_GM001530	2.98667	1.75707	Heavy-metal-associated domain-containing protein	mtrC
HY041_GM001539	2.27632	2.74364	Sulfate permease, MFS superfamily	sulP
HY041_GM001567	2.17151	2.25236	transglycosylase	ydaS
HY041_GM001571	2.17917	2.08353	sodium: proton antiporter	nhaA
HY041_GM001625	2.27396	2.29499	hypothetical protein	/
HY041_GM001648	1.84627	1.61054	Acyl carrier protein phosphodiesterase	acpH
HY041_GM001652	1.71888	2.48794	peptidase M41	ftsH
HY041_GM001679	1.60395	1.80704	1-acyl-sn-glycerol-3-phosphate acyltransferase	fadD
HY041_GM001683	1.64821	1.75184	hypothetical protein	/
HY041_GM001687	3.40966	4.41613	SnoaL-like polyketide cyclase	/
HY041_GM001728	3.39129	3.31634	dihydroxyacetone kinase subunit DhaK	/
HY041_GM001733	3.32538	3.50346	NAD-dependent glycerol-3-phosphate dehydrogenase	gpsA
HY041_GM001734	4.51995	3.98864	ribulokinase	araB
HY041_GM001766	1.67042	1.7645	Fur family transcriptional regulator, ferric uptake regulator	fur
HY041_GM001822	3.4226	3.12418	Domain of unknown function (DUF4349)	/
HY041_GM001840	2.1196	2.04255	hypothetical protein	/
HY041_GM001848	2.95305	3.54454	DNA-binding transcriptional regulator, IscR family	ywnA
HY041_GM001849	3.04777	3.59094	3-beta hydroxysteroid dehydrogenase	/
HY041_GM001853	2.13158	4.06377	acriflavin resistance protein	/
HY041_GM001855	2.34891	1.59478	multicopper oxidase	copA2
HY041_GM001864	4.46053	4.0387	ribose-5-phosphate isomerase	ywlF_2
HY041_GM001891	1.58329	2.07897	EamA family transporter	rhtA
HY041_GM001900	2.52399	3.3789	hypothetical protein	/
HY041_GM001926	1.92387	2.03767	malate: quinone oxidoreductase	mqo
HY041_GM001928	3.08719	2.63599	alpha/beta hydrolase fold	xynB
HY041_GM001929	2.33511	2.49403	protein-L-isoaspartate(D-aspartate) O-methyltransferase	pcm
HY041_GM001930	2.19439	2.61651	Threonine/homoserine efflux transporter RhtA	fjo2/
HY041_GM001937	2.22936	3.72229	hypothetical protein	/
HY041_GM002028	2.27259	2.24532	hypothetical protein	/
HY041_GM002093	2.80714	2.4105	ATP-dependent Clp protease proteolytic subunit	clpP
HY041_GM002098	1.95893	7.72619	Fe3+-siderophore ABC transporter permease	/
HY041_GM002131	1.51495	2.07437	topoisomerase-4 subunit B	parE
HY041_GM002182	2.77705	3.37286	Protein of unknown function (DUF2795)	/
HY041_GM002217	4.25591	4.05067	Putative neutral zinc metallopeptidase	yugP
HY041_GM002218	3.73216	4.40879	3-dehydroquinate synthase	aroB
HY041_GM002232	2.53378	2.60128	iron complex outermembrane recepter protein	/
HY041_GM002235	1.57903	2.29243	pyruvate dehydrogenase (quinone)	poxB
HY041_GM002247	2.00409	3.50322	rare lipoprotein A	rlpA
HY041_GM002298	2.94943	3.15471	Do/DeqQ family serine protease	degQ
HY041_GM002300	3.33298	4.13913	hypothetical protein	/
HY041_GM002307	2.4926	2.20728	hypothetical protein	/
HY041_GM002335	6.20052	5.73431	LTXXQ motif family protein	/
HY041_GM002374	8.95724	3.50056	hypothetical protein	/
HY041_GM002375	3.00977	3.53338	DNA-binding transcriptional regulator, MarR family	/
HY041_GM002410	2.22558	2.83531	acyltransferase	/
HY041_GM002415	1.80183	2.00134	4-carboxymuconolactone decarboxylase	/
HY041_GM002432	5.55663	4.5589	hypothetical protein	/
HY041_GM002433	4.14793	3.52186	RNA polymerase sigma-7/ factor, ECF subfamily	/
HY041_GM002446	2.61201	2.33173	6-phosphogluconate dehydrogenase	gnd
HY041_GM002447	3.74451	3.02582	glucose-6-phosphate dehydrogenase	zwf
HY041_GM002448	3.51539	2.93096	6-phosphogluconolactonase	pgl
HY041_GM002483	4.93298	4.79489	molecular chaperone HtpG	htpG
HY041_GM002489	2.20869	1.74119	Peptidase family M48	/
HY041_GM002495	5.17113	5.45222	molecular chaperone DnaJ	dnaJ
HY041_GM002496	3.51791	2.94853	molecular chaperone GrpE	grpE
HY041_GM002502	4.25052	2.78989	hypothetical protein	/
HY041_GM002504	1.69945	2.01346	TLP18. 3, Psb32 and MOLO-1 founding protein of phosphatase	Z/12_/8985
HY041_GM002548	2.20813	2.14682	DNA-binding response regulator	/
HY041_GM002553	1.83545	1.97942	phosphate ABC transporter substrate-binding protein PstS	pstS
HY041_GM002557	2.02365	2.04899	MarR family transcriptional regulator	/
HY041_GM002721	4.30333	3.69706	putative transcriptional regulator, Crp/Fnr family	/
HY041_GM002722	4.03109	5.60379	hypothetical protein	/
HY041_GM002723	4.04519	4.0213	5'(3')-deoxyribonucleotidase	yorS
HY041_GM002740	1.74048	2.3313	Hep Hag repeat protein	/
HY041_GM002742	1.61595	2.54755	PFAM Peptidase S24 S26A S26B, conserved region	umuD
HY041_GM002748	3.2497	2.92307	putative chlorophyll synthesis pathway protein BchC	gutB
HY041_GM002749	4.03559	3.10883	Xylulose kinase	xylB
HY041_GM002750	3.96954	3.51129	MFS transporter, FHS family, L-fucose permease	gluP
HY041_GM002764	1.91723	3.41189	ligand-gated channel protein	/
HY041_GM002793	2.16676	1.68955	GTP cyclohydrolase II	ribBA
HY041_GM002835	1.67422	1.70324	hypothetical protein	/
HY041_GM002837	1.67927	2.26653	Protein of unknown function (DUF1449)	/
HY041_GM002888	1.52653	2.76847	Glycosyl hydrolases family 25	lyc
HY041_GM002894	5.24417	6.50737	hypothetical protein	/
HY041_GM002895	4.77811	5.14013	molecular chaperone DnaK	dnaK
HY041_GM002906	1.97284	4.07855	TonB-dependent receptor	/
HY041_GM002909	3.97361	3.45152	regulatory protein MarR	marR
HY041_GM002910	3.11716	2.85085	3-hydroxyacyl-CoA dehydrogenase	fadB
HY041_GM002911	2.97345	1.76888	3-ketoacyl-CoA thiolase at Acetyl-CoA acetyltransferase	fadA
HY041_GM002924	3.05904	2.47899	citrate (Si)-synthase	gltA
HY041_GM002944	2.01965	1.8968	Sodium:dicarboxylate symporter family	/

## Sheet: 8 h interaction
table S7. the different expressed genes between strain HY037 and HY041T after interaction with A549 cells for 8 hpi. (Differential expression genes were analyzed by DEseq2, using a log2fold change of ±1.5, n=3. No A549 cell treatment groups of each strain were used as control).
Gene_id	baseMean	log2FoldChange	padj	annoation
HY041_GM000039	52.5046	2.8782	8.51545e-14	/
HY041_GM000063	12.525	6.17815	1.67506e-06	{WP_025866259.1; transcriptional regulator [Prolixibacter bellariivorans]}
HY041_GM000154	6.06667	5.17122	0.00095715	{WP_068940178.1; hypothetical protein [Chryseobacterium sp. G972]}
HY041_GM000158	17.8292	6.75771	6.64771e-07	{SDD40237.1; Uncharacterized conserved protein, DUF1778 family [Algoriphagus faecimaris]}
HY041_GM000237	9.38677	4.76155	1.67104e-05	/
HY041_GM000238	4.41515	5.85862	0.000306387	/
HY041_GM000239	3.21515	5.31606	0.0389213	/
HY041_GM000241	10.2624	7.04993	3.89754e-09	{WP_055425374.1; protein of unknown function (DUF4279) [Apibacter mensalis]}
HY041_GM000242	704.55	3.11092	5.93399e-18	{CVK16210.1; RHS repeat-associated core domain-containing protein [Apibacter mensalis]}
HY041_GM000243	2.99583	5.44017	0.0066869	{CVK16211.1; Por secretion system C-terminal sorting domain-containing protein [Apibacter mensalis]}
HY041_GM000275	19.3526	7.98623	8.64092e-12	{WP_002985825.1; hypothetical protein [Myroides odoratus]}
HY041_GM000278	11.423	7.23052	4.1338e-10	{WP_048500320.1; hypothetical protein [Chryseobacterium koreense]}
HY041_GM000279	32.7508	8.76581	8.49523e-14	{WP_048500321.1; hypothetical protein [Chryseobacterium koreense]}
HY041_GM000281	9.0415	6.92302	2.02909e-05	{WP_047099213.1; RHS repeat-associated core domain-containing protein [Chryseobacterium indologenes]}
HY041_GM000283	4.7684	5.97607	0.0310951	/
HY041_GM000284	5.54166	6.2555	0.000387187	/
HY041_GM000286	50.4069	8.80455	1.13465e-11	{WP_062652621.1; hypothetical protein [Chryseobacterium kwangjuense|Chryseobacterium kwangjuense,]}
HY041_GM000287	51.3634	8.86003	2.22661e-10	{EFC67148.1; RHS repeat-associated core domain protein [Prevotella sp. oral taxon 317 str. F0108]}
HY041_GM000288	5.35172	5.48105	0.00124727	/
HY041_GM000291	16.4483	7.78241	2.92218e-06	/
HY041_GM000318	4.95744	6.1234	1.91716e-05	/
HY041_GM000339	29.4259	5.83591	2.57126e-09	/
HY041_GM000369	70.6493	8.18298	1.13803e-17	{WP_055424451.1; proton glutamate symport protein [Apibacter mensalis]}
HY041_GM000393	4.85236	5.95883	0.000406737	{SDX46560.1; MSEP-CTERM protein [Aequorivita viscosa]}
HY041_GM000458	2231.25	7.01459	1.07485e-38	/
HY041_GM000516	3.72788	5.07386	0.00388128	{WP_053329368.1; hypothetical protein [Chryseobacterium gallinarum|Chryseobacterium gallinarum,]}
HY041_GM000520	1.76706	4.71468	0.0434931	/
HY041_GM000530	4.67121	6.04526	0.00104591	/
HY041_GM000533	3.22863	5.53817	0.00635968	/
HY041_GM000535	14.794	5.89358	2.78122e-08	/
HY041_GM000536	428.929	12.4936	1.19388e-08	{WP_055426210.1; hypothetical protein [Apibacter mensalis|Apibacter mensalis,]}
HY041_GM000537	4.06798	5.77789	0.000109993	/
HY041_GM000605	2.64783	5.09008	0.00665981	{WP_060383607.1; hypothetical protein [Flavobacterium columnare|Flavobacterium columnare,]}
HY041_GM000606	35.6022	8.8778	1.84762e-14	{WP_055424559.1; hypothetical protein [Apibacter mensalis]}
HY041_GM000607	2.51602	5.00744	0.00271036	/
HY041_GM000609	6.15299	6.30106	4.78443e-05	{WP_017256927.1; hypothetical protein [Pedobacter arcticus]}
HY041_GM000610	11.7771	7.30035	3.39697e-08	{WP_017256928.1; hypothetical protein [Pedobacter arcticus]}
HY041_GM000611	5.43317	6.22907	1.67039e-05	{WP_039851736.1; hypothetical protein [Myroides odoratimimus]}
HY041_GM000652	77.5451	7.58089	1.77254e-15	{SEV93475.1; hypothetical protein [Chryseobacterium wanjuense, SAMN05421841_0266]}
HY041_GM000698	6.72164	6.53901	1.93503e-05	{WP_052303058.1; hypothetical protein [Dysgonomonas gadei]}
HY041_GM000734	29.0347	2.40408	0.00201351	{WP_066622056.1; serine dehydratase [Rufibacter roseus]}
HY041_GM000737	5.62624	3.40985	0.0245188	/
HY041_GM000740	5.1854	5.50972	0.000304157	/
HY041_GM000744	8.69913	6.2932	9.05749e-06	{WP_048509320.1; hypothetical protein [Chryseobacterium sp. FH2]}
HY041_GM000748	4.09723	4.50043	0.0391812	{WP_034708039.1; hypothetical protein [Chryseobacterium luteum|Chryseobacterium luteum,]}
HY041_GM000780	2.33169	5.04288	0.0391812	{WP_047382257.1; hypothetical protein [Chryseobacterium sp. YR485]}
HY041_GM000781	3.78885	5.71608	0.0105633	{WP_047096592.1; hypothetical protein [Chryseobacterium indologenes]}
HY041_GM000782	6.43424	6.51841	6.62936e-06	{SEW49311.1; MoxR-like ATPase [Chryseobacterium wanjuense]}
HY041_GM000783	3.44587	5.59664	0.0408039	{WP_066440483.1; hypothetical protein [Chryseobacterium sp. CCH4-E10]}
HY041_GM000784	10.4155	7.16943	1.06196e-09	{WP_027380078.1; hypothetical protein [Chryseobacterium daeguense]}
HY041_GM000785	2.51568	5.17848	0.016187	{WP_065719445.1; hypothetical protein [Chryseobacterium sp.]}
HY041_GM000792	14.6927	2.56652	0.000335294	{WP_051884500.1; hypothetical protein [Chryseobacterium luteum]}
HY041_GM000800	20.9245	8.12932	2.18363e-08	{WP_068455786.1; glycerol-3-phosphate cytidylyltransferase [Kurthia sp. 11kri321]}
HY041_GM000801	14.0927	7.59268	6.61908e-08	{WP_013404649.1; CDP-glycerol--poly(glycerophosphate) glycerophosphotransferase [Halanaerobium hydrogeniformans]}
HY041_GM000802	80.8978	5.02289	7.06408e-16	{Q50863; O-antigen export system ATP-binding protein RfbB }
HY041_GM000867	160.162	8.57217	3.44895e-26	{WP_060283131.1; hypothetical protein [Burkholderia ubonensis|Burkholderia ubonensis,]}
HY041_GM000874	2.56171	5.19123	0.0234404	/
HY041_GM000920	9.37576	3.40721	0.0123121	{WP_055425584.1; MFS transporter, OPA family, glycerol-3-phosphate transporter [Apibacter mensalis]}
HY041_GM000940	3.10442	5.49706	0.00307279	{WP_014202860.1; transposase [Owenweeksia hongkongensis]}
HY041_GM000941	5.22871	5.022	0.000475251	{BAV04393.1; hypothetical protein [Filimonas lacunae, FLA_0381]}
HY041_GM000966	9.12635	6.42869	6.64771e-07	{WP_028607237.1; hypothetical protein [Olleya sp. VCSM12]}
HY041_GM000967	3.45863	5.53406	0.00317663	{WP_045183365.1; hypothetical protein [Elizabethkingia miricola|Elizabethkingia miricola,]}
HY041_GM000968	4.88327	6.11193	0.00068776	{SEM47210.1; hypothetical protein [Chryseobacterium taichungense, SAMN05421856_103413]}
HY041_GM000974	14.8081	7.6732	6.87147e-09	{WP_028607237.1; hypothetical protein [Olleya sp. VCSM12]}
HY041_GM000975	5.75866	6.36616	1.11229e-05	{WP_045183365.1; hypothetical protein [Elizabethkingia miricola|Elizabethkingia miricola,]}
HY041_GM000997	2.28129	5.02486	0.0153814	/
HY041_GM000999	9.34784	6.92242	3.88257e-05	{WP_045972809.1; hypothetical protein [Flavobacterium sp.]}
HY041_GM001003	10.1972	7.04873	6.49181e-06	{WP_053327404.1; RHS repeat-associated core domain-containing protein [Chryseobacterium gallinarum]}
HY041_GM001009	10.6858	5.98268	6.28246e-07	/
HY041_GM001013	7.96503	6.70316	6.46969e-05	{WP_034682515.1; RHS repeat-associated core domain-containing protein [Chryseobacterium piperi]}
HY041_GM001015	2.07888	4.94207	0.0205941	{WP_018676206.1; hypothetical protein [Riemerella columbina]}
HY041_GM001017	159.854	3.51194	5.64271e-05	{WP_052087428.1; RHS repeat-associated core domain-containing protein [Flavobacterium aquatile]}
HY041_GM001019	38.8332	7.33373	3.53246e-12	/
HY041_GM001101	25.1951	2.41162	0.00206066	{WP_039107660.1; hypothetical protein [Flavobacterium sp. AED, OA85_01495]}
HY041_GM001154	28.2275	1.68629	0.00901346	{WP_055424994.1; aspartate carbamoyltransferase [Apibacter mensalis]}
HY041_GM001183	31.6555	1.52891	0.013362	/
HY041_GM001200	129.571	1.73631	1.06191e-05	{KES09725.1; Carbonic anhydrase [Snodgrassella alvi SCGC AB-598-O11]}
HY041_GM001257	6.24845	6.32988	0.000527335	/
HY041_GM001373	10.7001	2.53996	0.00503138	{WP_055984857.1; hypothetical protein [Chryseobacterium sp.]}
HY041_GM001391	133.859	3.12916	0.000750761	{WP_026878588.1; imidazolonepropionase [Ignatzschineria larvae]}
HY041_GM001392	324.237	2.44729	0.0133062	{WP_026878589.1; urocanate hydratase [Ignatzschineria larvae]}
HY041_GM001393	25.8084	8.47544	4.7341e-13	{WP_038243792.1; proline transport protein (APC family) [Xenorhabdus bovienii str. kraussei Quebec]}
HY041_GM001409	54.7522	9.51612	2.7879e-17	{WP_047421379.1; restriction endonuclease subunit R [Chryseobacterium sp. YR480]}
HY041_GM001410	5.76412	3.45376	0.0443161	/
HY041_GM001411	37.6802	2.26924	2.35571e-06	/
HY041_GM001452	6.54337	6.46013	1.67039e-05	/
HY041_GM001457	2.39749	5.10996	0.0234404	{WP_009276159.1; MULTISPECIES: GCN5 family N-acetyltransferase [Parabacteroides|Parabacteroides sp.]}
HY041_GM001514	2.11934	4.87595	0.0347691	/
HY041_GM001515	19.9452	8.09222	5.68912e-12	{WP_054513110.1; hypothetical protein [Chryseobacterium sp.]}
HY041_GM001516	30.437	8.67698	1.14776e-13	{WP_034710139.1; hypothetical protein [Chryseobacterium soli|Chryseobacterium soli,]}
HY041_GM001518	27.7912	8.52141	2.18494e-14	/
HY041_GM001521	62.1808	8.53638	1.09981e-13	{WP_051885869.1; hypothetical protein [Flavobacterium hydatis]}
HY041_GM001522	3.6436	5.57968	0.00266078	/
HY041_GM001523	2.82741	5.23156	0.02127	/
HY041_GM001524	11.2016	7.18886	6.87147e-09	{AMQ01595.1; hypothetical protein [Pedobacter cryoconitis, AY601_4767]}
HY041_GM001573	60.8638	1.53408	0.00503112	{WP_055425238.1; damage-inducible protein DinB [Apibacter mensalis]}
HY041_GM001599	768.543	4.47442	0.00030938	{WP_055425246.1; lipopolysaccharide export system ATP-binding protein [Apibacter mensalis]}
HY041_GM001610	13.9418	6.97649	2.37106e-09	{WP_055426366.1; LysM domain-containing protein [Apibacter mensalis]}
HY041_GM001611	10.8372	7.12308	2.0442e-09	{CVK16611.1; Ankyrin repeat, partial [Apibacter mensalis]}
HY041_GM001612	28.5503	8.58982	1.00225e-15	{CVK16611.1; Ankyrin repeat, partial [Apibacter mensalis]}
HY041_GM001613	123.456	8.52928	1.50758e-22	{WP_055425794.1; Protein of unknown function (DUF2974) [Apibacter mensalis]}
HY041_GM001614	10.7614	7.12244	0.000140645	/
HY041_GM001628	7.8207	6.75611	1.45301e-07	{WP_034713840.1; hypothetical protein [Chryseobacterium soli|Chryseobacterium soli,]}
HY041_GM001629	9.51509	6.36626	1.27346e-05	/
HY041_GM001630	34.5834	8.83097	7.16012e-16	{WP_051419278.1; hypothetical protein [Olleya sp. VCSA23]}
HY041_GM001631	12.2004	6.78394	1.60088e-07	{EGW48111.1; hypothetical protein [Prevotella sp. C561, HMPREF0666_00716]}
HY041_GM001632	9.11815	6.27061	1.4313e-07	{WP_028069648.1; hypothetical protein [Sphingobacterium thalpophilum]}
HY041_GM001633	4.06365	5.14216	0.000455396	{WP_028069648.1; hypothetical protein [Sphingobacterium thalpophilum]}
HY041_GM001682	90.4472	1.50989	0.000536552	{WP_055425757.1; bacillithiol biosynthesis deacetylase BshB1 [Apibacter mensalis]}
HY041_GM001829	449.974	4.44762	0.0023892	{WP_062178966.1; transketolase [Dysgonomonas macrotermitis]}
HY041_GM001835	230.185	1.70842	5.29778e-05	{WP_055425631.1; putative MFS transporter, AGZA family, xanthine/uracil permease [Apibacter mensalis]}
HY041_GM001836	71.5622	9.91243	1.41223e-22	/
HY041_GM001859	8.8143	3.33752	0.00254842	/
HY041_GM001867	92.5169	2.83389	3.65355e-26	{WP_055425643.1; capsular exopolysaccharide family [Apibacter mensalis]}
HY041_GM001868	42.3009	4.38996	1.58812e-13	{WP_055425644.1; Polysaccharide biosynthesis/export protein [Apibacter mensalis]}
HY041_GM001870	2.7588	5.17083	0.00658217	{WP_055425649.1; Glycosyltransferase involved in cell wall bisynthesis [Apibacter mensalis]}
HY041_GM001911	13.343	7.47688	7.73613e-09	{KIG63890.1; RHS repeat-associated core domain protein [Escherichia coli]}
HY041_GM001914	16.7307	7.76177	1.12914e-11	{WP_044032612.1; hypothetical protein [Flavobacterium branchiophilum]}
HY041_GM001917	12.7314	7.46108	1.99911e-09	{WP_044032612.1; hypothetical protein [Flavobacterium branchiophilum]}
HY041_GM001919	15.8673	7.75714	1.42943e-12	{WP_034947403.1; hypothetical protein [Gilliamella apicola|Gilliamella apicola,]}
HY041_GM001920	5.19923	6.13338	0.00307279	{WP_034947411.1; hypothetical protein [Gilliamella apicola|Gilliamella apicola,]}
HY041_GM001921	539.535	12.8262	1.76624e-38	{WP_068403281.1; type IV secretion protein Rhs [Pedobacter cryoconitis]}
HY041_GM001922	55.6426	9.56521	1.81024e-19	{WP_068403279.1; hypothetical protein [Pedobacter cryoconitis|Pedobacter cryoconitis,]}
HY041_GM001983	24.5068	8.34489	4.02126e-15	{WP_032568746.1; hypothetical protein [Bacteroides fragilis]}
HY041_GM001985	5.08023	6.1553	2.51679e-05	/
HY041_GM001989	7.15359	2.68794	0.00924965	/
HY041_GM001990	17.1467	6.72077	3.30756e-07	/
HY041_GM002006	17.7337	7.92381	1.35381e-09	{WP_069831772.1; hypothetical protein [Algibacter sp.]}
HY041_GM002007	8.02548	4.36606	0.0110191	/
HY041_GM002008	120.82	9.50295	8.13073e-20	/
HY041_GM002009	10.8893	7.16013	3.32722e-06	{true}
HY041_GM002010	5.91558	6.3362	3.69737e-06	{SDG64453.1; hypothetical protein [Chryseobacterium hungaricum, SAMN05421825_3747]}
HY041_GM002011	2.72508	5.19361	0.0235293	/
HY041_GM002012	2.99352	5.31014	0.00142433	{WP_045971574.1; hypothetical protein [Flavobacterium sp.]}
HY041_GM002015	1.85916	4.78466	0.0318385	/
HY041_GM002019	182.573	11.2615	5.07849e-05	{WP_025616537.1; hypothetical protein [Cellulophaga baltica]}
HY041_GM002023	231.913	7.84847	1.59097e-20	{WP_027381427.1; hypothetical protein [Chryseobacterium daeguense]}
HY041_GM002138	372.446	2.04018	7.74843e-05	{WP_055426175.1; Uncharacterized conserved protein, implicated in type VI secretion and phage assembly [Apibacter mensalis]}
HY041_GM002139	116.159	10.603	3.50545e-19	{SDQ12611.1; hypothetical protein [Chryseobacterium soldanellicola, SAMN05421664_0626]}
HY041_GM002140	72.51	9.94121	7.06408e-16	{WP_048506336.1; hypothetical protein [Chryseobacterium angstadtii|Chryseobacterium angstadtii,]}
HY041_GM002143	70.2026	9.87737	7.57119e-16	{WP_032010304.1; hypothetical protein [Acinetobacter baumannii]}
HY041_GM002144	17.6893	7.88539	1.22715e-09	{WP_047098556.1; hypothetical protein [Chryseobacterium indologenes]}
HY041_GM002145	1.81544	4.74803	0.0347489	/
HY041_GM002152	4.31611	5.69414	8.92236e-05	{EKY06732.1; RHS repeat-associated core domain protein [Capnocytophaga sp. oral taxon 332 str. F0381]}
HY041_GM002153	23.1863	8.27616	2.08016e-08	{CCZ82862.1; intein C-terminal splicing region [Ruminococcus sp. CAG:254]}
HY041_GM002189	5.03497	5.97981	6.92547e-06	/
HY041_GM002285	89.8937	10.2276	6.09272e-24	{WP_055426175.1; Uncharacterized conserved protein, implicated in type VI secretion and phage assembly [Apibacter mensalis]}
HY041_GM002286	22.8278	8.29729	1.55504e-14	{WP_034750426.1; hypothetical protein [Chryseobacterium vrystaatense|Chryseobacterium vrystaatense,]}
HY041_GM002287	88.8438	10.2095	4.80411e-21	{WP_034750426.1; hypothetical protein [Chryseobacterium vrystaatense|Chryseobacterium vrystaatense,]}
HY041_GM002288	67.4241	9.84106	1.20584e-19	{WP_047453899.1; hypothetical protein [Chryseobacterium sp. OV715]}
HY041_GM002289	21.6497	8.19617	8.0851e-14	{true}
HY041_GM002290	11.4313	7.31264	7.27913e-08	{WP_051884934.1; hypothetical protein [Chryseobacterium luteum]}
HY041_GM002291	8.4465	6.86098	1.41936e-07	{WP_034707465.1; hypothetical protein [Chryseobacterium luteum|Chryseobacterium luteum,]}
HY041_GM002292	27.9289	8.56673	4.37935e-16	/
HY041_GM002345	41.1745	1.61123	0.0242897	{WP_062178857.1; ROK family transcriptional regulator [Dysgonomonas macrotermitis]}
HY041_GM002386	4.6728	5.88871	0.000145138	/
HY041_GM002399	3.33891	5.48399	0.000835108	{WP_051290979.1; TIR domain-containing protein [Pedobacter glucosidilyticus]}
HY041_GM002400	2.35959	4.94705	0.0283775	{WP_069214910.1; hypothetical protein [Elizabethkingia meningoseptica|Elizabethkingia meningoseptica,]}
HY041_GM002401	3.99342	5.76217	0.000424223	{WP_069214909.1; hypothetical protein [Elizabethkingia meningoseptica|Elizabethkingia meningoseptica,]}
HY041_GM002402	44.1615	9.18825	3.25675e-17	{WP_050021013.1; transcriptional regulator [Chryseobacterium sp. P1-3]}
HY041_GM002405	7.72346	6.72879	4.45821e-06	/
HY041_GM002406	8.57816	6.88313	4.19322e-05	/
HY041_GM002407	33.0055	8.81495	9.81434e-17	{WP_056078175.1; transcriptional regulator [Chryseobacterium sp. Leaf394]}
HY041_GM002477	1.99835	4.87658	0.0239006	/
HY041_GM002479	3.03222	5.45853	0.00487541	{WP_035676595.1; spermidine synthase [Flavobacterium limnosediminis]}
HY041_GM002525	23.6078	1.58426	0.0193572	{WP_066205327.1; glycosyl transferase family 1 [Arachidicoccus sp. BS20]}
HY041_GM002527	10.9388	7.14484	6.58342e-05	/
HY041_GM002528	3.94223	5.701	0.000113545	{SDI66126.1; hypothetical protein [Pseudomonas delhiensis, SAMN05216189_1007144]}
HY041_GM002529	11.7119	7.26421	3.89754e-09	/
HY041_GM002544	2.78777	5.34222	0.00704431	/
HY041_GM002574	4.99553	6.01781	0.00223783	{KXT68193.1; hypothetical protein [Streptococcus gordonii, SGODD07_02127]}
HY041_GM002575	10.4206	7.09091	1.06345e-05	/
HY041_GM002576	2.97204	5.34089	0.01741	{WP_006260923.1; hypothetical protein [Myroides odoratimimus]}
HY041_GM002578	26.2297	8.45293	6.12332e-07	{WP_017327081.1; hypothetical protein [Synechococcus sp. PCC 7336]}
HY041_GM002580	128	10.7466	9.81434e-17	{WP_053058530.1; hypothetical protein [Pedobacter sp. BMA]}
HY041_GM002581	3.74208	5.68538	0.00181549	/
HY041_GM002582	11.5756	7.33487	3.24517e-08	{WP_034706627.1; SH3 domain-containing protein [Chryseobacterium luteum]}
HY041_GM002621	22.6055	8.24307	1.04071e-09	/
HY041_GM002624	4.08847	5.88825	0.000108104	{WP_025866316.1; transcriptional regulator [Prolixibacter bellariivorans]}
HY041_GM002631	10.0635	7.05052	7.7953e-08	{WP_053328087.1; ATP-dependent endonuclease [Chryseobacterium gallinarum]}
HY041_GM002632	3.56982	5.63273	0.000299263	{WP_053328086.1; hypothetical protein [Chryseobacterium gallinarum|Chryseobacterium gallinarum,]}
HY041_GM002659	7.7733	3.29925	0.0016401	{WP_019537994.1; hypothetical protein [Proteiniphilum acetatigenes]}
HY041_GM002660	30.8521	8.68958	1.4256e-13	{WP_068944938.1; hypothetical protein [Chryseobacterium sp. G972]}
HY041_GM002700	24.8543	2.40896	0.0475943	{WP_041461653.1; transcriptional regulator [Chryseobacterium gleum]}
HY041_GM002703	190.328	11.326	8.25546e-30	{OFZ02005.1; DEAD/DEAH box helicase [Bacteroidetes bacterium RIFCSPLOWO2_12_FULL_31_6]}
HY041_GM002704	13.3567	7.51511	5.9335e-06	{WP_067758752.1; hypothetical protein [Niabella sp.]}
HY041_GM002705	19.288	8.01628	4.76826e-11	{WP_026711066.1; anticodon nuclease [Flavobacterium filum]}
HY041_GM002706	93.3775	10.2946	5.48517e-24	{OFX56443.1; type I restriction-modification system subunit M [Bacteroidetes bacterium]}
HY041_GM002713	65.6611	9.80075	6.81239e-21	{WP_058884876.1; hypothetical protein [Tenacibaculum dicentrarchi|Tenacibaculum dicentrarchi,]}
HY041_GM002714	24.2404	8.35201	2.35581e-10	{WP_066184300.1; hypothetical protein, partial [Bacteroidales bacterium Barb6XT]}
HY041_GM002718	30.4211	8.65341	1.13465e-11	{WP_052671454.1; hypothetical protein [Thermoanaerobacter cellulolyticus]}
HY041_GM002800	18.6019	6.76219	4.73823e-08	{WP_062162055.1; hypothetical protein [Chryseobacterium sp.]}
HY041_GM002801	7.55217	6.69202	1.30649e-05	{WP_065398958.1; hypothetical protein [Chryseobacterium arthrosphaerae|Chryseobacterium arthrosphaerae,]}
HY041_GM002804	1.91372	4.81713	0.035136	/
HY041_GM002822	3.67811	5.51222	0.000490611	/
HY041_GM002841	1.83437	4.75843	0.0420945	{WP_020214853.1; hypothetical protein [Flavobacterium rivuli]}
HY041_GM002882	20.5711	4.01183	1.75948e-09	{WP_062182230.1; hypothetical protein [Dysgonomonas macrotermitis]}
HY041_GM002883	108.136	2.29452	0.00782012	{WP_055424896.1; hypothetical protein [Apibacter mensalis|Apibacter mensalis,]}
HY041_GM002891	8.29088	6.808	2.29773e-08	{WP_040435141.1; conjugal transfer protein [[Clostridium] hylemonae]}
HY041_GM002892	46.4127	8.72299	1.55641e-16	{WP_009186216.1; hypothetical protein [Cecembia lonarensis]}
HY041_GM002893	20.4048	8.09267	2.45321e-07	{WP_026625582.1; transcriptional regulator [Dysgonomonas capnocytophagoides]}
HY041_GM002946	2.88246	5.12967	0.00782012	{YES}
HY041_GM002172	74.8434	-1.56502	0.0168364	{WP_055424704.1; Response regulator receiver domain-containing protein [Apibacter mensalis]}
HY041_GM000575	14.3597	-1.57015	0.0258734	/
HY041_GM002610	410.515	-1.57403	0.0391812	{WP_012026800.1; Urea amidohydrolase subunit alpha [sp]}
HY041_GM000094	10.1699	-1.60388	0.0347489	/
HY041_GM001422	408.674	-1.61827	0.00929678	{WP_069634666.1; hypothetical protein [Enterococcus quebecensis|Enterococcus quebecensis,]}
HY041_GM000980	34.4788	-1.72343	0.0115334	/
HY041_GM000921	84.2162	-1.78351	0.0224512	{WP_055425585.1; glycerol-3-phosphate dehydrogenase [Apibacter mensalis]}
HY041_GM000317	323.639	-1.83218	0.0014484	{WP_013597300.1; hypothetical protein [Weeksella virosa]}
HY041_GM000628	12.9207	-1.84416	0.0258079	{WP_055424568.1; hypothetical protein [Apibacter mensalis|Apibacter mensalis,]}
HY041_GM002664	27.451	-1.87096	0.0408039	{WP_055425837.1; Heat shock protein HslJ [Apibacter mensalis]}
HY041_GM001251	15.0668	-1.91324	0.0310951	{Q5UR67; N-glycosidase R617 }
HY041_GM001955	10.0638	-1.93948	0.0392514	{WP_055426219.1; hemolysin III [Apibacter mensalis]}
HY041_GM002795	7.79335	-1.96624	0.0443161	/
HY041_GM000465	32.1816	-1.97474	0.00725643	{WP_055424509.1; probable DNA metabolism protein [Apibacter mensalis]}
HY041_GM000861	67.8092	-1.98952	0.0239006	{WP_055425538.1; glutamyl-tRNA reductase [Apibacter mensalis]}
HY041_GM001365	336.174	-2.01061	3.81428e-05	/
HY041_GM001909	105.522	-2.14321	0.00224276	{WP_055425678.1; hypothetical protein [Apibacter mensalis]}
HY041_GM000070	56.4914	-2.17124	0.00588326	{WP_062161828.1; hypothetical protein [Chryseobacterium sp.]}
HY041_GM002257	13.8943	-2.23708	0.0105633	{WP_055426228.1; regulator of cell morphogenesis and NO signaling [Apibacter mensalis]}
HY041_GM002607	26.4444	-2.29658	0.0292092	{SEI51145.1; urease accessory protein [Dyadobacter sp. SG02]}
HY041_GM001244	15.5365	-2.43731	0.0403226	{WP_013765766.1; hypothetical protein [Haliscomenobacter hydrossis]}
HY041_GM002678	6.91498	-2.50925	0.013544	{GAT63065.1; AraC family transcriptional regulator [Paludibacter jiangxiensis]}
HY041_GM002046	16.1657	-2.51497	0.018439	{WP_062184593.1; hypothetical protein [Dysgonomonas macrotermitis]}
HY041_GM002609	21.3433	-2.63464	0.0109944	{WP_059154183.1; urease accessory protein UreE [Elizabethkingia miricola]}
HY041_GM002775	4.7894	-3.28773	0.0235293	{WP_055424849.1; Putative flippase GtrA (transmembrane translocase of bactoprenol-linked glucose) [Apibacter mensalis]}
HY041_GM000636	1.68327	-4.05313	0.0426033	{WP_055424614.1; ribonuclease P protein component [Apibacter mensalis]}
HY041_GM002209	126.745	-4.36181	6.59628e-06	{WP_055425979.1; hypothetical protein [Apibacter mensalis]}
HY041_GM000525	355.401	-4.67015	5.13841e-30	/
HY041_GM002844	4.50127	-5.4605	3.1455e-05	{WP_048908262.1; hypothetical protein [Pedobacter sp.]}

## Sheet: 16 h interaction
table S7. the different expressed genes between strain HY037 and HY041T after interaction with A549 cells for 16 hpi. (Differential expression genes were analyzed by DEseq2, using a log2fold change of ±1.5, n=3. No A549 cell treatment groups of each strain were used as control).
	baseMean	log2FoldChange	padj	annoation
HY041_GM001672	193.084	-2.34706	0.00832839	{NA}
HY041_GM001157	65.0996	-2.5445	0.00435514	{WP_047453839.1; hypothetical protein [Chryseobacterium sp. OV715]}
HY041_GM002610	128.13	-2.58929	0.00947659	{WP_012026800.1; Urea amidohydrolase subunit alpha [sp]}
HY041_GM000925	332.056	-3.09712	0.00210899	{CVK16393.1; glycerol-3-phosphate dehydrogenase [Apibacter mensalis]}
HY041_GM000057	14.8743	-3.40366	0.0312476	{WP_055425446.1; hypothetical protein [Apibacter mensalis]}
HY041_GM001829	18.1674	-3.72926	0.00798019	{WP_062178966.1; transketolase [Dysgonomonas macrotermitis]}
HY041_GM001244	76.6793	-4.04478	0.000430502	{WP_013765766.1; hypothetical protein [Haliscomenobacter hydrossis]}
HY041_GM002608	12.876	-4.57474	0.0167159	{WP_050708297.1; urease accessory protein UreF [Dysgonomonas sp. HGC4]}
HY041_GM000356	13.109	-4.59743	0.037964	{WP_068597965.1; ABC transporter [Weeksella sp. Marseille-P2517]}
HY041_GM001854	29.9423	-4.97874	0.00117644	{NA}
HY041_GM000524	47.6424	-5.36503	2.11e-06	{NA}
HY041_GM002561	7.89776	-5.56428	0.0115885	{NA}
HY041_GM001661	4.8789	-5.8189	0.0492855	{WP_050708969.1; hypothetical protein [Dysgonomonas sp. HGC4]}
HY041_GM000314	5.88383	-6.10977	0.0492855	{WP_039114441.1; hypothetical protein [Flavobacterium sp.]}
HY041_GM000525	1218.15	-6.22314	2.06e-18	{NA}
HY041_GM000020	5.61542	5.85241	0.0272252	{NA}
HY041_GM000063	26.3847	6.18622	4.9e-05	{WP_025866259.1; transcriptional regulator [Prolixibacter bellariivorans]}
HY041_GM000182	2946.55	1.52078	0.0304806	{NA}
HY041_GM000194	5.88592	5.95736	0.0127381	{WP_055425345.1; 2-amino-4-hydroxy-6-hydroxymethyldihydropteridinediphosphokinase [Apibacter mensalis]}
HY041_GM000234	10.4206	6.78045	0.00254178	{WP_052911371.1; hypothetical protein [Riemerella anatipestifer]}
HY041_GM000236	29.0317	5.1589	8.35e-05	{WP_055425376.1; hypothetical protein [Apibacter mensalis|Apibacter mensalis,]}
HY041_GM000237	14.593	7.2655	5.21e-05	{NA}
HY041_GM000238	27.891	8.19834	3.64e-06	{NA}
HY041_GM000239	9.56877	6.66556	0.00161872	{NA}
HY041_GM000240	8.69111	6.52607	0.00293851	{NA}
HY041_GM000241	114.599	10.2317	9.73e-12	{WP_055425374.1; protein of unknown function (DUF4279) [Apibacter mensalis]}
HY041_GM000242	1120.35	5.21404	2.01e-18	{CVK16210.1; RHS repeat-associated core domain-containing protein [Apibacter mensalis]}
HY041_GM000243	3.26056	5.0966	0.0131837
HY041_GM000264	57.8836	2.15563	0.0101843	{WP_047481640.1; NAD(P)H-dependent oxidoreductase [Chryseobacterium sp. CF356]}
HY041_GM000275	11.6608	6.93859	0.000309676	{WP_002985825.1; hypothetical protein [Myroides odoratus]}
HY041_GM000279	13.3915	6.11386	0.00176447	{WP_048500321.1; hypothetical protein [Chryseobacterium koreense]}
HY041_GM000284	7.9247	6.38768	0.00258567	{NA}
HY041_GM000286	16.2146	7.40104	3.32e-05	{WP_062652621.1; hypothetical protein [Chryseobacterium kwangjuense|Chryseobacterium kwangjuense,]}
HY041_GM000287	49.7645	9.03096	3.88e-09	{EFC67148.1; RHS repeat-associated core domain protein [Prevotella sp. oral taxon 317 str. F0108]}
HY041_GM000288	12.455	7.04115	0.000240898	{NA}
HY041_GM000289	42.473	6.90265	2.43e-06	{WP_065213083.1; hypothetical protein [Flavobacterium columnare]}
HY041_GM000290	21.5651	7.83055	8.43e-06	{NA}
HY041_GM000291	51.5647	9.07992	2.28e-09	{NA}
HY041_GM000292	631.068	2.57126	0.0049558	{SES78900.1; RHS repeat-associated core domain-containing protein [Prevotella sp. kh1p2]}
HY041_GM000318	5.30695	5.79584	0.0257295	{NA}
HY041_GM000339	12.8079	3.82998	0.0326706	{NA}
HY041_GM000346	77.935	3.14224	0.00353655	{WP_013768008.1; PKD domain containing protein [Haliscomenobacter hydrossis DSM 1100]}
HY041_GM000369	46.71	8.00863	5.94e-08	{WP_055424451.1; proton glutamate symport protein [Apibacter mensalis]}
HY041_GM000457	41.5315	3.57274	0.000374926	{NA}
HY041_GM000458	147.257	6.89784	2.54e-13	{NA}
HY041_GM000522	5.30351	5.80051	0.0258709	{NA}
HY041_GM000530	9.68294	6.66636	0.0010932	{NA}
HY041_GM000533	5.34577	5.81575	0.0223325	{NA}
HY041_GM000534	5.36124	5.81947	0.0255133	{NA}
HY041_GM000535	28.0227	8.20791	2.19e-06	{NA}
HY041_GM000536	103.682	10.0894	3.14e-11	{WP_055426210.1; hypothetical protein [Apibacter mensalis|Apibacter mensalis,]}
HY041_GM000537	27.8665	8.20085	2.65e-06	{NA}
HY041_GM000538	7.66432	6.33628	0.00358642	{NA}
HY041_GM000606	13.3766	7.13618	9.77e-05	{WP_055424559.1; hypothetical protein [Apibacter mensalis]}
HY041_GM000610	31.9376	8.38039	3.62e-07	{WP_017256928.1; hypothetical protein [Pedobacter arcticus]}
HY041_GM000611	7.36438	6.268	0.00353655	{WP_039851736.1; hypothetical protein [Myroides odoratimimus]}
HY041_GM000652	19.694	7.68059	7.17e-06	{SEV93475.1; hypothetical protein [Chryseobacterium wanjuense, SAMN05421841_0266]}
HY041_GM000693	66.6845	3.11586	3.32e-05	{WP_041408053.1; SAM-dependent methyltransferase [Segniliparus rotundus]}
HY041_GM000698	10.4938	6.78631	0.00045927	{WP_052303058.1; hypothetical protein [Dysgonomonas gadei]}
HY041_GM000740	11.7197	6.93585	0.00059778	{NA}
HY041_GM000792	22.2481	4.69348	0.00024434	{WP_051884500.1; hypothetical protein [Chryseobacterium luteum]}
HY041_GM000793	63.8498	2.89932	0.000333663	{WP_048498765.1; hypothetical protein [Chryseobacterium koreense]}
HY041_GM000794	11.7901	4.14115	0.0132409	{WP_006843526.1; glycosyl transferase [Dysgonomonas mossii]}
HY041_GM000801	6.50471	6.10969	0.037964	{WP_013404649.1; CDP-glycerol--poly(glycerophosphate) glycerophosphotransferase [Halanaerobium hydrogeniformans]}
HY041_GM000802	17.0336	5.91492	0.000486989	{WP_047380413.1; hypothetical protein [Chryseobacterium sp. YR485]}
HY041_GM000867	509.436	12.3832	9.15e-18	{WP_060283131.1; hypothetical protein [Burkholderia ubonensis|Burkholderia ubonensis,]}
HY041_GM000920	146.025	4.08879	0.000765982	{WP_055425584.1; MFS transporter, OPA family, glycerol-3-phosphate transporter [Apibacter mensalis]}
HY041_GM000941	4.72308	5.63492	0.0351796	{BAV04393.1; hypothetical protein [Filimonas lacunae, FLA_0381]}
HY041_GM000966	13.3561	7.12158	9.13e-05	{WP_028607237.1; hypothetical protein [Olleya sp. VCSM12]}
HY041_GM000967	6.46636	6.09102	0.00943742	{WP_045183365.1; hypothetical protein [Elizabethkingia miricola|Elizabethkingia miricola,]}
HY041_GM000974	16.4385	7.41155	6.83e-05	{WP_028607237.1; hypothetical protein [Olleya sp. VCSM12]}
HY041_GM000975	5.4342	5.84042	0.0190133	{WP_045183365.1; hypothetical protein [Elizabethkingia miricola|Elizabethkingia miricola,]}
HY041_GM001009	23.5297	5.48815	0.000101734	{NA}
HY041_GM001013	4.65846	5.60401	0.0419497	{WP_034682515.1; RHS repeat-associated core domain-containing protein [Chryseobacterium piperi]}
HY041_GM001017	121.223	3.59403	2.23e-05	{WP_052087428.1; RHS repeat-associated core domain-containing protein [Flavobacterium aquatile]}
HY041_GM001019	18.4992	7.59554	8.3e-06	{NA}
HY041_GM001024	535.343	1.76173	0.0208825	{CVK16991.1; excinuclease ABC subunit A [Apibacter mensalis]}
HY041_GM001200	714.748	4.85199	2.06e-18	{KES09725.1; Carbonic anhydrase [Snodgrassella alvi SCGC AB-598-O11]}
HY041_GM001223	49.3611	2.13263	0.0335594	{WP_055424949.1; exosortase family protein XrtF [Apibacter mensalis]}
HY041_GM001316	8.29555	6.42483	0.0025122	{WP_058104203.1; chloramphenicol acetyltransferase [Maribacter dokdonensis]}
HY041_GM001318	87.4116	2.23474	0.0030422	{SEG27283.1; tRNA-splicing ligase RtcB [Chryseobacterium humi]}
HY041_GM001393	7.84071	6.37779	0.00579588	{WP_038243792.1; proline transport protein (APC family) [Xenorhabdus bovienii str. kraussei Quebec]}
HY041_GM001409	103.074	10.0775	5.03e-12	{WP_047421379.1; restriction endonuclease subunit R [Chryseobacterium sp. YR480]}
HY041_GM001411	59.4935	2.01597	0.00967202	{NA}
HY041_GM001419	479.108	2.21039	0.0111713	{WP_052218008.1; hypothetical protein [Empedobacter falsenii]}
HY041_GM001452	12.9611	7.06759	0.000323213	{NA}
HY041_GM001515	30.276	8.3127	3.55e-07	{WP_054513110.1; hypothetical protein [Chryseobacterium sp.]}
HY041_GM001516	32.5478	8.4118	1.14e-07	{WP_034710139.1; hypothetical protein [Chryseobacterium soli|Chryseobacterium soli,]}
HY041_GM001518	6.49314	6.10032	0.00798019	{NA}
HY041_GM001521	15.1147	7.31302	6.04e-05	{WP_051885869.1; hypothetical protein [Flavobacterium hydatis]}
HY041_GM001524	5.56582	5.84491	0.0218467	{AMQ01595.1; hypothetical protein [Pedobacter cryoconitis, AY601_4767]}
HY041_GM001610	12.1037	7.00161	0.000282828	{WP_055426366.1; LysM domain-containing protein [Apibacter mensalis]}
HY041_GM001612	8.83696	6.53262	0.00465834	{CVK16611.1; Ankyrin repeat, partial [Apibacter mensalis]}
HY041_GM001613	27.2923	8.16191	3.72e-07	{WP_055425794.1; Protein of unknown function (DUF2974) [Apibacter mensalis]}
HY041_GM001630	6.14578	6.00446	0.0098432	{WP_051419278.1; hypothetical protein [Olleya sp. VCSA23]}
HY041_GM001670	5.47494	5.82887	0.0208825	{NA}
HY041_GM001682	442.383	3.08046	4.67e-05	{WP_055425757.1; bacillithiol biosynthesis deacetylase BshB1 [Apibacter mensalis]}
HY041_GM001836	55.7116	9.19248	2.3e-09	{NA}
HY041_GM001868	21.1448	4.46484	0.00139557	{WP_055425644.1; Polysaccharide biosynthesis/export protein [Apibacter mensalis]}
HY041_GM001911	6.68375	6.13828	0.00798019	{KIG63890.1; RHS repeat-associated core domain protein [Escherichia coli]}
HY041_GM001914	9.05852	6.56556	0.00117644	{WP_044032612.1; hypothetical protein [Flavobacterium branchiophilum]}
HY041_GM001917	16.3731	7.43191	2.88e-05	{WP_044032612.1; hypothetical protein [Flavobacterium branchiophilum]}
HY041_GM001919	19.919	7.69882	7.37e-06	{WP_034947403.1; hypothetical protein [Gilliamella apicola|Gilliamella apicola,]}
HY041_GM001920	11.0968	6.85412	0.00059778	{WP_034947411.1; hypothetical protein [Gilliamella apicola|Gilliamella apicola,]}
HY041_GM001921	237.739	11.2833	2.73e-15	{WP_068403281.1; type IV secretion protein Rhs [Pedobacter cryoconitis]}
HY041_GM001922	34.737	8.51239	1.85e-07	{WP_068403279.1; hypothetical protein [Pedobacter cryoconitis|Pedobacter cryoconitis,]}
HY041_GM001983	15.2245	7.31992	3.14e-05	{WP_032568746.1; hypothetical protein [Bacteroides fragilis]}
HY041_GM001985	8.34277	6.45744	0.00173928	{NA}
HY041_GM001990	39.8017	6.5878	5.58e-07	{NA}
HY041_GM002008	84.7702	9.7969	2.6e-11	{NA}
HY041_GM002009	19.8007	7.70523	8.57e-06	{NA}
HY041_GM002010	14.7012	7.26433	5.21e-05	{SDG64453.1; hypothetical protein [Chryseobacterium hungaricum, SAMN05421825_3747]}
HY041_GM002014	6.43566	6.08549	0.0125958	{NA}
HY041_GM002015	12.9926	7.08841	0.000319674	{NA}
HY041_GM002019	6.95274	6.20517	0.00798019	{WP_025616537.1; hypothetical protein [Cellulophaga baltica]}
HY041_GM002020	5.3762	5.80134	0.0220449	{NA}
HY041_GM002023	34.1016	6.89004	3e-06	{WP_027381427.1; hypothetical protein [Chryseobacterium daeguense]}
HY041_GM002139	20.7147	7.76794	4.02e-06	{SDQ12611.1; hypothetical protein [Chryseobacterium soldanellicola, SAMN05421664_0626]}
HY041_GM002140	74.014	9.59876	1.55e-10	{WP_048506336.1; hypothetical protein [Chryseobacterium angstadtii|Chryseobacterium angstadtii,]}
HY041_GM002143	36.5549	8.57839	5.94e-08	{WP_032010304.1; hypothetical protein [Acinetobacter baumannii]}
HY041_GM002144	13.4324	7.15065	0.000818618	{WP_047098556.1; hypothetical protein [Chryseobacterium indologenes]}
HY041_GM002145	11.0693	6.84706	0.000374926	{NA}
HY041_GM002153	10.6805	6.81907	0.000583272	{CCZ82862.1; intein C-terminal splicing region [Ruminococcus sp. CAG:254]}
HY041_GM002208	236.51	1.59847	0.0438812	{WP_055425979.1; hypothetical protein [Apibacter mensalis]}
HY041_GM002210	5.44696	5.83418	0.0335594	{WP_070668343.1; MULTISPECIES: energy transducer TonB [Prevotella|Prevotella sp.]}
HY041_GM002285	62.6041	9.35466	5.34e-10	{WP_055426175.1; Uncharacterized conserved protein, implicated in type VI secretion and phage assembly [Apibacter mensalis]}
HY041_GM002286	9.39457	6.62642	0.00108873	{WP_034750426.1; hypothetical protein [Chryseobacterium vrystaatense|Chryseobacterium vrystaatense,]}
HY041_GM002287	21.4422	7.81187	3.34e-06	{WP_034750426.1; hypothetical protein [Chryseobacterium vrystaatense|Chryseobacterium vrystaatense,]}
HY041_GM002288	42.2266	8.78799	5.63e-08	{WP_047453899.1; hypothetical protein [Chryseobacterium sp. OV715]}
HY041_GM002292	19.3904	7.66337	7.37e-06	{NA}
HY041_GM002401	16.6919	7.46178	2.68e-05	{WP_069214909.1; hypothetical protein [Elizabethkingia meningoseptica|Elizabethkingia meningoseptica,]}
HY041_GM002402	30.7425	8.33683	1.85e-07	{WP_050021013.1; transcriptional regulator [Chryseobacterium sp. P1-3]}
HY041_GM002405	9.49749	6.63998	0.00219909	{NA}
HY041_GM002406	25.1208	8.03969	1.24e-06	{NA}
HY041_GM002407	57.5652	9.2398	7.95e-10	{WP_056078175.1; transcriptional regulator [Chryseobacterium sp. Leaf394]}
HY041_GM002479	5.62058	5.85329	0.0258709	{WP_035676595.1; spermidine synthase [Flavobacterium limnosediminis]}
HY041_GM002580	53.8854	9.13969	2.3e-09	{WP_053058530.1; hypothetical protein [Pedobacter sp. BMA]}
HY041_GM002582	6.29288	6.01612	0.016362	{WP_034706627.1; SH3 domain-containing protein [Chryseobacterium luteum]}
HY041_GM002588	97.9552	2.31587	0.000406907	{WP_055424717.1; UDP-N-acetylmuramate: L-alanyl-gamma-D-glutamyl-meso-diaminopimelate ligase [Apibacter mensalis]}
HY041_GM002621	12.7141	7.07048	0.000180634	{NA}
HY041_GM002624	6.96451	6.19958	0.00523975	{WP_025866316.1; transcriptional regulator [Prolixibacter bellariivorans]}
HY041_GM002631	14.4431	7.2455	4.67e-05	{WP_053328087.1; ATP-dependent endonuclease [Chryseobacterium gallinarum]}
HY041_GM002632	7.44911	6.27561	0.00379804	{WP_053328086.1; hypothetical protein [Chryseobacterium gallinarum|Chryseobacterium gallinarum,]}
HY041_GM002660	8.47564	6.47547	0.00182742	{WP_068944938.1; hypothetical protein [Chryseobacterium sp. G972]}
HY041_GM002700	35.6914	4.3597	4.9e-05	{WP_041461653.1; transcriptional regulator [Chryseobacterium gleum]}
HY041_GM002703	258.927	11.4072	1.48e-15	{OFZ02005.1; DEAD/DEAH box helicase [Bacteroidetes bacterium RIFCSPLOWO2_12_FULL_31_6]}
HY041_GM002704	19.0591	7.64914	1.85e-05	{WP_067758752.1; hypothetical protein [Niabella sp.]}
HY041_GM002705	6.14975	6.02685	0.0331756	{WP_026711066.1; anticodon nuclease [Flavobacterium filum]}
HY041_GM002706	19.8559	7.70098	5.58e-05	{OFX56443.1; type I restriction-modification system subunit M [Bacteroidetes bacterium]}
HY041_GM002713	9.42843	6.61707	0.000903042	{WP_058884876.1; hypothetical protein [Tenacibaculum dicentrarchi|Tenacibaculum dicentrarchi,]}
HY041_GM002718	17.7235	6.54146	8.83e-05	{WP_052671454.1; hypothetical protein [Thermoanaerobacter cellulolyticus]}
HY041_GM002800	5.39293	5.82949	0.02206	{WP_062162055.1; hypothetical protein [Chryseobacterium sp.]}
HY041_GM002803	485.405	1.99913	0.00654248	{WP_069658294.1; protease [Arcticibacter eurypsychrophilus]}
HY041_GM002804	9.61706	6.64129	0.00121945	{NA}
HY041_GM002841	6.00967	5.95449	0.0218467	{WP_020214853.1; hypothetical protein [Flavobacterium rivuli]}
HY041_GM002882	17.2455	2.63757	0.0357106	{WP_062182230.1; hypothetical protein [Dysgonomonas macrotermitis]}
HY041_GM002892	80.6829	9.72629	5.49e-11	{WP_009186216.1; hypothetical protein [Cecembia lonarensis]}
HY041_GM002893	20.9257	7.78431	7.37e-06	{WP_026625582.1; transcriptional regulator [Dysgonomonas capnocytophagoides]}
